# Supplementary material for: Prediction of porosity, hardness and surface roughness in additive manufactured AlSi10Mg samples
Source: PLoS One. 2025 Mar 10;20(3):e0316600. doi: 10.1371/journal.pone.0316600 (PMC11892887; doi:10.1371/journal.pone.0316600)
Supplement: S1 File — This file contains: Tables S1-S3: Summarized data from the literature for relative density, surface roughness, and hardness of AlSi10Mg fabricated parts using SLM. Figures S1-S3: Plots illustrating the relationships between process parameters (laser power, layer thickness, scan speed, hatch distance, and energy density) and material properties (relative density, surface roughness, and hardness). Detailed Methodology: Additional experimental setup, data preprocessing, and analysis protocols. (ZIP) [file pone.0316600.s001.zip]

Archive with 2 entries (2 files):
- PLOSOne_Human_Subjects_Research_Checklist.docx
- S1_File.docx
